# Supplementary material for: FEAST: A flow cytometry-based toolkit for interrogating microglial engulfment of synaptic and myelin proteins
Source: Nat Commun. 2023 Sep 27;14:6015. doi: 10.1038/s41467-023-41448-7 (PMC10533836; doi:10.1038/s41467-023-41448-7)
Supplement: Supplementary file 4 — Source Data [file 41467_2023_41448_MOESM4_ESM.xlsx]

## Sheet: Fig 1
	Source Data A flow cytometry-based toolkit for interrogating microglial engulfment of synaptic and myelin proteins
	Main Figure 1
	The sex of each mouse is indicated by: ♀ (female) and ♂ (male).
	Figure 1e (engulfment of AF488 and AF594 after optic nerve crush (ONC)):
	Unilateral (right eye)			No crush			Unilateral (left eye)			Bilateral (both eyes)
	MFI (normalized)
	AF488+	AF594+		AF488+	AF594+		AF488+	AF594+		AF488+	AF594+
♀	0.858729	0.043101	♀	0.092409	0.031654	♀	0.078336	0.668584	♀	0.952545	0.68044
♂	1.01008	0.05151	♀	0.103667	0.037728	♂	0.075678	0.893723	♂	1.08967	1.04422
♀	1.16175	0.033581	♀	0.149011	0.039304	♀	0.153389	0.84087	♀	0.907044	1.16979
♂	0.958956	0.041407	♀	0.083183	0.037377	♂	0.093347	0.804076	♂	1.05074	1.10555

## Sheet: Fig 2
	Source Data A flow cytometry-based toolkit for interrogating microglial engulfment of synaptic and myelin proteins
	Main Figure 2
	The sex of each mouse is indicated by: ♀ (female) and ♂ (male).
	Figure 2b-e (engulfment of flourescent proteins after optic nerve crush (ONC)):
	ZsGreen MFI (normalized)			TdTomato MFI (normalized)			EGFP MFI (normalized)			EYFP MFI (normalized)
	No crush	ONC		No crush	ONC		No crush	ONC		No crush	ONC
♂	1.09074	11.8988	♀ ♀	1.72218	2.99079	♂ ♀	0.979615	1.1325	♀ ♂	1.09847	1.87517	♂
♂	1.01871	26.6941	♀ ♀	1.76471	3.9759	♀ ♀	1.21178	1.18346	♀ ♀	1.04854	1.14286	♂
♂	0.870425	20.3163	♂ ♀	0.46421	4.05386	♀ ♀	0.96829	0.96829	♀ ♀	0.859917	1.70319	♂
♂	1.02012	29.6434	♂ ♀	0.538625	3.29554	♂ ♀	0.94564	1.09853	♀ ♂	0.993065	0.981969	♂
		28.1323	♂ ♀	0.510276	3.50815	♂ ♂	0.894677	1.0872	♀		1.24827	♂
					4.92913	♂
					4.63501	♂
					4.33735	♂

## Sheet: Fig 3
	Source Data A flow cytometry-based toolkit for interrogating microglial engulfment of synaptic and myelin proteins
	Main Figure 3
	Figure 3c (in vitro screen for antibodies against synaptic proteins):
	Pre-synpatic, MFI (fold change)
	SNAP-25 Ms	SYP Rb	SYN1/2 Rb	SYN1 Rb (1)	SYN2 Rb	SYN1 Rb (2)	SYT Rb (1)	Piccolo GP	SYT Rb (2)	SYT Rb (3)	SYN1/2 Ck	Piccolo Rb	Bassoon Rb (1)	Bassoon GP	Bassoon Rb (2)	SYT Ck
	51.0989	10.1303	3.95712	2.88165	1.69294	2.41741	1.91223	0.874214	1.25313	1.04173	0.818653	0.847809	0.650847	0.765914	0.747449	0.518029
	52.8086	21.0573	4.28494	4.01086	3.61367	2.9922	3.89833	1.55961	1.07407	0.875	1.26781	1.08649	1.0525	1.11934	0.888554	0.942933
	26.0271	23.5517	5.23183	3.55847	3.88166	3.52702	3.24899	1.4902	1.35032	1.42424	1.41466	1.20151	1.22503	1.00203	1.00276	0.733615
		18.1678	3.89027	3.55105	3.1606	3.11973	2.24143	1.52162	1.27333	1.47119		1.32127	1.17846	1.12482	1.01827	0.944974
	Excitatory, MFI (fold change)								Inhibitory, MFI (fold change)
	VGLUT1 Rb	VGLUT1 GP	VGLUT1 Ck	VGLUT2 GP	VGLUT2 Ck	VGLUT2 Rb (1)	VGLUT2 Rb (2)		VGAT Rb (1)	VGAT Rb (2)	VGAT Ck	VGAT GP (1)	GAD65 GP	VGAT GP (2)
	3.8	2.19924	1.13881	1.12426	0.951087	1.16033	1		1.06612	1.35361	1.42897	0.857664	0.879808	0.943218
	12.7643	4.65747	2.62544	2.08299	1.33696	1.09753	1.05485		2.60571	2.10423	1.50745	1.50954	1.35989	1.43907
	10.0956	4.17694	2.68189	2.11838	1.48266	1.50599	1.03509		2.75	2.07888	1.32437	1.40775	1.47328	1.22973
	7.17503	5.14199	4.25886	1.65423	1.38147	1.32797	0.94864		2.24806	1.6317	1.24621	1.55793		1.33403
	Post-synaptic, MFI (fold change)
	GluA2/3 Rb	Homer 1 Rb	PSD95 Rb (1)	GluA1 Rb (1)	Homer 1b/c Rb	PSD95 Rb (2)	GluA4 Rb	Homer 2 Rb	PSD95 Rb (3)	GluA1 Rb (2)	Homer 1 Ck	GluA1 Rb (3)	PSD95 Rb (4)
	1.47727	1.16406	0.970199	0.882353	0.945846	0.9625	0.716216	0.946667	0.464	0.81479	0.555398	0.741333	0.506536
	2.57432	2.05515	1.86111	1.64103	1.0809	1.29891	1.30137	0.984127	1.09876	0.742662	0.961872	0.73427	0.70407
	3.22314	2.01399	2.09929	1.77241	1.71411	1.24156	1.1413	0.89916	1.08779	1.13274	0.801746	0.894851	0.947826
	3.6056	2.00248	2.18182	1.96319		1.38988	1.34454	1.31933	1.00418		1.10768	1.02688	0.927651
	Controls, MFI (fold change)
	no pab Rb	no pab Ck	IgG1 Ms	no abs	no pab GP	IgY Ck	serum Rb	IgG Rb	serum GP
	0.89414	0.911602	1.22795	0.87472	0.883774	0.753623	0.815332	0.679834	0.73748
	1.04944	1.20588	1.63324	1.19101	1.02732	1.04887	0.950924	0.777385	0.894564
	1.50766	1.44555	0.903061	1.61339	1.16667	1.1761	0.923556	0.90753	0.709636
	1.88347	1.54794			1.4537	1.25389	1.00271	1.05337	0.966171

## Sheet: Fig 4
	Source Data A flow cytometry-based toolkit for interrogating microglial engulfment of synaptic and myelin proteins
	Main Figure 4
	The sex of each mouse is indicated by: ♀ (female) and ♂ (male).
	Figure 4d-e (Assessing false positive signal by "sniffer cells" (S)):
	Microglia								BAMs
	SYN1 MFI (-isotype)								SYN1 MFI (-isotype)
					+ Inhibitor								+ Inhibitor
	Mix				Mix				Mix				Mix
	WT	S	KO		WT	S	KO		WT	S	KO		WT	S	KO
♂	2322	162	70	♂ ♂	184	94	7	♂	5463	6813	335		4056	3413	207
♂	3286	156	-27	♂ ♂	224	48	17	♂	7718	5177	71		2847	2239	251
♂	2570	172	58	♂ ♂	341	112	0	♂	8432	8351	92		3486	5768	270
♂	4849	241	9	♂ ♂	377	179	8	♂	16352	15068	38		4304	2820	0

## Sheet: Fig 5
	Source Data A flow cytometry-based toolkit for interrogating microglial engulfment of synaptic and myelin proteins
	Main Figure 5
	The sex of each mouse is indicated by: ♀ (female) and ♂ (male).
	Figure 5b-c (Reduced false-positive signal after fixation + acid wash and block (AWB)):
	Microglia				BAMs
	SYN1 MFI (-isotype)				SYN1 MFI (-isotype)
	Live	Fix	Fix + AWB		Live	Fix	Fix + AWB
♀	297	78	54	♀	2099	598	260
♀	381	91	53	♀	3445	649	330
♀	318	60	24	♀	2958	506	202
♀	210	67	40	♀	1827	474	245

## Sheet: Fig 6
	Source Data A flow cytometry-based toolkit for interrogating microglial engulfment of synaptic and myelin proteins
	Main Figure 6
	The sex of each mouse is indicated by: ♀ (female) and ♂ (male).
	Figure 6b-e (Engulfment of AF488 and SNAP-25 after optic nerve crush (ONC)):
	Microglia						BAMs
	MFI AF488 (normalized)			MFI SNAP-25 (normalized)			MFI AF488 (normalized)			MFI SNAP-25 (normalized)
	No crush	ONC		No crush	ONC		No crush	ONC		No crush	ONC
♀	1.60933	35.1443	♀	1.4104	2.2307		0.838496	1.04056		0.392157	0.459467
♂	1.31314	42.242	♂	2.1792	1.89884		0.980088	0.827434		2.8285	0.544337
♂	0.559658	17.096	♂	0.425885	1.09685		0.65413	0.778024		0.477027	0.48288
♀	0.747609	19.0267	♀	0.436947	3.06587		1.2736	1.66224		0.411179	0.383377
♀	0.770263	25.7317	♀	0.547566	2.47959		1.25369	1.12168		0.891133	0.485806

## Sheet: Fig 7
	Source Data A flow cytometry-based toolkit for interrogating microglial engulfment of synaptic and myelin proteins
	Main Figure 7
	The sex of each mouse is indicated by: ♀ (female) and ♂ (male).
	Figure 7c (LPC evoked focal demyelination):
	Microglia, Cortex						Microglia, Corpus Callosum
	MFI MBP (normalized)			MFI CD68 (normalized)			MFI MBP (normalized)			MFI CD68 (normalized)
	Control (C)	LPC		Control (C)	LPC		Control (C)	LPC		Control (C)	LPC
♂	0.787286	1.29095	♂	1.04066	1.08336		0.9204	4.43121		0.9957	3.49933
♂	1.2665	3.18826	♂	1.1857	1.46696		0.9268	2.18182		1.0144	1.12346
♂	1.03668	1.19315	♂	0.783463	1.21518		1.1199	1.81496		1.004	1.65384
♂	0.909535	1.05134	♂	0.990173	1.11217		1.033	2.81577		0.9859	2.66617
	Figure 7f (CPZ evoked global demyelination):
	Microglia, Cortex						Microglia, Corpus Callosum
	MFI MBP (normalized)			MFI CD68 (normalized)			MFI MBP (normalized)			MFI CD68 (normalized)
	Control (C)	CPZ		Control (C)	CPZ		Control (C)	CPZ		Control (C)	CPZ
♂	0.923077	8.66429	♂	0.978851	3.44769		1.0985	5.57668		1.0025	6.24733
♀	0.806928	5.40397	♀	1.00878	2.87373		1.3772	4.54052		1.0439	5.30961
♂	0.79674	9.21243	♂	0.980495	3.75128		0.7968	4.04863		0.9313	5.45962
♀	1.47325	6.90168	♀	1.03181	2.64349		0.7276	4.88466		1.0223	4.49964

## Sheet: S. Fig 1
	Source Data A flow cytometry-based toolkit for interrogating microglial engulfment of synaptic and myelin proteins
	Supplementary Figure 1
	Supplementary Figure 1b
	WT Synaptosomes								SYN1-KO Synaptosomes								No Synaptosomes
	SNAP-25 MFI (titration of the anti-SNAP-25 antibody)
	no pab	1:50	1:200	1:500	1:1,000	1:2,500	1:10,000		no pab	1:50	1:200	1:500	1:1,000	1:2,500	1:10,000		no pab	1:50	1:200	1:500	1:1,000	1:2,500	1:10,000
	585	7237	5840	5309	4865	4178	2197		616	7266	5599	5110	4714	4222	2205		461	1707	812	577	533	489	456
	Supplementary Figure 1c
	SNAP-25 MFI (fold change): MFI (WT synaptosomes) / MFI (no synaptosomes)
	no pab	1:50	1:200	1:500	1:1,000	1:2,500	1:10,000
	1.26898	4.2396	7.19212	9.20104	9.12758	8.54397	4.81798
	Supplementary Figure 1d
	WT Synaptosomes								SYN1-KO Synaptosomes								No Synaptosomes
	SYN1 MFI (titration of the anti-SYN1 antibody)
	no pab	1:50	1:200	1:500	1:1,000	1:2,500	1:10,000		no pab	1:50	1:200	1:500	1:1,000	1:2,500	1:10,000		no pab	1:50	1:200	1:500	1:1,000	1:2,500	1:10,000
	188	29044	24261	21317	17781	12146	4164		199	4045	1645	1056	772	538	320		133	1888	812	572	475	347	250
	Supplementary Figure 1e
	SYN1 MFI (fold change): MFI (WT synaptosomes) / MFI (no synaptosomes)
	no pab	1:50	1:200	1:500	1:1,000	1:2,500	1:10,000
	1.41353	15.3835	29.8781	37.2675	37.4337	35.0029	16.656

## Sheet: S. Fig 2
	Source Data A flow cytometry-based toolkit for interrogating microglial engulfment of synaptic and myelin proteins
	Supplementary Figure 2
	The sex of each mouse is indicated by: ♀ (female) and ♂ (male).
	Supplementary Figure 2b-d
	Microglia - Dounce				Microglia - Cold Digest				BAMs - Cold Digest
	SYN1 MFI (-isotype)				SYN1 MFI (-isotype)				SYN1 MFI (-isotype)
	Mix				Mix				Mix
	WT	S	KO		WT	S	KO		WT	S	KO
♂	532.5	410.5	19	♂ ♂	1503.5	736.5	65	♂	2575.5	2127	937.5
♂	1369.5	1161.5	-212	♂ ♂	1166.5	812.5	37	♂	2331.5	2209	568.5
♂	1172.5	847.5	107	♂ ♂	1957.5	1216.5	-22	♂	2383.5	3370	626.5
♂	983.5	786.5	104	♂ ♂	1748.5	1100.5	-35	♂	3621.5	3531	362.5

## Sheet: S. Fig 3
	Source Data A flow cytometry-based toolkit for interrogating microglial engulfment of synaptic and myelin proteins
	Supplementary Figure 3
	The sex of each mouse is indicated by: ♀ (female) and ♂ (male).
	Supplementary Figure 3c
	Microglia, SYN1 MFI
	Mix 1			Mix 2			Mix 3			Unmixed
	WT	S		WT	S		WT	S		WT	S
♂	505	94.1	♂ ♂	418	85	♂ ♂	374	82.8	♂ ♂	377	81.7	♂
♂	354	87.6	♂ ♂	352	84.6	♂ ♂	316	80.6	♂ ♂	335	86.6	♂
♂	335	84.3	♂ ♂	375	71.9	♂ ♂	348	75.1	♂ ♂	333	72.5	♂
♂	292	86.9	♂ ♂	336	79.7	♂ ♂	296	75.9	♂ ♂	303	75.7	♂
	Supplementary Figure 3e (Same samples as 3c)
	BAMs, SYN1 MFI
	Mix 1			Mix 2			Mix 3			Unmixed
	WT	S		WT	S		WT	S		WT	S
	1725	1689		2451	65.2		2174	35		2353	59.3
	1436	1367		2316	46.8		2257	37.3		2570	86.2
	1561	1532		2176	0.75		1936	11.5		2126	19
	1215	1231		2069	43		2165	38.8		2262	45.5

[truncated: 2 more sheets: S. Fig 4, S. Fig 5]
